# Supplementary material for: Yield Losses Caused by Barley Yellow Dwarf Virus-PAV Infection in Wheat and Barley: A Three-Year Field Study in South-Eastern Australia
Source: Microorganisms. 2021 Mar 19;9(3):645. doi: 10.3390/microorganisms9030645 (PMC8003756; doi:10.3390/microorganisms9030645)
Supplement: Supplementary file 1 [file microorganisms-09-00645-s001.zip]

Archive with 2 entries (2 files):
- Supplementary file 1.xlsx
- microorganisms-1128562 suppl final.pdf
