# Supplementary material for: Yield Losses Caused by Barley Yellow Dwarf Virus-PAV Infection in Wheat and Barley: A Three-Year Field Study in South-Eastern Australia
Source: Microorganisms. 2021 Mar 19;9(3):645. doi: 10.3390/microorganisms9030645 (PMC8003756; doi:10.3390/microorganisms9030645)
Supplement: Supplementary file 1 [file microorganisms-09-00645-s001.zip › Supplementary file 1.xlsx]

## Sheet: Figure S1
Figure S1. Quantile- quantile plots to assess normality for each parameter measured in wheat in experiment 1 (2015)
		Plant height				Plant biomass				Grain yield				Grain number				1000-grain weight
		Screening 1 (>2.8 mm)				Screening 2 (2.8-2.8 mm)				Screening 3 (2.2-2.5 mm)				Screening 4 (<2.2 mm)				Harvest index

## Sheet: Figure S2
Figure S2. Quantile- quantile plots to assess normality for each parameter measured in barley in experiment 2 (2015)
		Plant height				Plant biomass				Grain yield				Grain number				1000- grain weight
		Screening 1 (>2.8 mm)				Screening 2 (2.8-2.8 mm)				Screening 3 (2.2-2.5 mm)				Screening 4 (<2.2 mm)				Harvest index

## Sheet: Figure S3
Figure S3. Quantile- quantile plots to assess normality for each parameter measured in wheat in experiment 3 (2017)
		Plant height				Plant biomass				Grain yield				Grain number				1000-grain weight
		Number of heads				Protein				Moisture				Screening 1 (>2.8 mm)				Screening 2 (2.8-2.8 mm)
		Screening 3 (2.2-2.5 mm)				Screening 4 (<2.2 mm)				Grain weight per head				Number of grains per head				Harvest index
		BYDV-PAV incidence				Grain yield (regression)
		(used for linear regression)				(used for linear regression)

## Sheet: Figure S4
Figure S4. Quantile- quantile plots to assess normality for each parameter measured in wheat in experiment 4 (2018)
		Plant height				Plant biomass				Grain yield				Grain number				1000-grain weight
		Number of heads				Protein				Moisture				Screening 1 (>2.8 mm)				Screening 2 (2.8-2.8 mm)
		Screening 3 (2.2-2.5 mm)				Screening 4 (<2.2 mm)				Grain weight per head				Number of grains per head				Harvest index
